# Supplementary material for: Taxogenomic and Metabolic Insights into Marinobacterium ramblicola sp. nov., a New Slightly Halophilic Bacterium Isolated from Rambla Salada, Murcia
Source: Microorganisms. 2021 Aug 3;9(8):1654. doi: 10.3390/microorganisms9081654 (PMC8398569; doi:10.3390/microorganisms9081654)
Supplement: Supplementary file 1 [file microorganisms-09-01654-s001.zip]

Archive with 1 entries (1 files):
- microorganisms-1298359-SI.pdf
